# Supplementary material for: The diet of the first Europeans from Atapuerca
Source: Sci Rep. 2017 Feb 27;7:43319. doi: 10.1038/srep43319 (PMC5327419; doi:10.1038/srep43319)
Supplement: Supplementary Dataset 1 [file srep43319-s2.xls]

## Sheet: Hoja1
	Table S2. Buccal microwear measurements for all the analized fossil specimens.
	Taxon	Specimen	NH	XH	SH	NV	XV	SV	NMD	XMD	SMD	NDM	XDM	SDM	NT	XT	ST
	H. ergaster	KNM-ER-806	25	71.11	65.31	3	49.55	33.58	44	74.01	78.92	27	59.93	72.23	99	68.69	72.33
	H. ergaster	KNM-ER-807	57	90.86	100.22	29	148.59	153.59	71	66.67	73.86	35	89.09	135.5	192	90.31	111.33
	H. ergaster	KNM-ER-820	54	62.79	58.86	48	70.50	79.25	103	55.18	69.02	20	30.66	10.71	225	58.09	66.53
	H. ergaster	KNM-ER-992	94	85.83	79.94	45	90.37	86.11	65	62.82	52.50	71	90.22	140.59	275	82.27	95.78
	H. ergaster	KNM-WT-15000	53	73.28	70.61	35	86.03	63.82	79	63.88	63.36	48	72.34	80.77	215	71.69	69.37
	H. ergaster	OH 23	27	104.24	65.18	13	222.20	229.17	37	111.14	151.96	8	55.92	24.35	85	120.73	144.52
	H. ergaster	SK15	67	64.52	50.26	70	70.66	65.81	71	63.19	54.36	90	55.17	49.65	298	62.82	55.10
	H. sapiens	ATE9-1	101	113.08	117.36	36	92.92	107.68	50	88.30	75.12	132	65.76	66.31	319	87.34	93.25
	H. antecessor	H1	72	112.30	139.30	58	136.42	112.31	116	70.86	94.01	67	87.01	85.29	313	96.00	110.15
	H. antecessor	H2	84	113.44	140.31	41	101.27	114.74	98	70.91	70.14	122	70.12	63.97	345	84.60	97.32
	H. antecessor	H3	29	149.72	184.07	16	156.11	115.27	25	133.50	117.89	51	106.09	108.95	121	128.82	133.12
	H. antecessor	H5	75	80.81	109.39	40	123.98	121.34	70	68.96	73.69	109	72.14	84.23	294	80.65	95.87
	H. antecessor	H7	25	100.53	83.72	33	161.85	176.88	74	75.22	106.24	16	129.02	137.60	148	104.63	129.35
	H. antecessor	H10	32	91.85	115.58	73	98.58	109.76	30	130.02	145.95	100	70.90	73.30	235	89.90	103.80
	H. antecessor	H11	65	104.33	123.81	36	88.69	96.00	37	97.88	94.76	120	50.07	37.79	258	75.99	87.18
	H. heidelbergensis	Mauer	34	125.59	136.16	21	203.06	191.64	26	136.34	130.92	37	157.22	172.21	118	151.67	158.20
	H. heidelbergensis	IV	21	128.06	155.06	8	37.95	16.68	21	92.54	130.72	43	106.40	134.68	93	102.27	133.36
	H. heidelbergensis	VII	17	130.71	121.12	8	43.09	25.13	36	73.51	86.43	23	72.24	53.16	84	81.84	86.43
	H. heidelbergensis	VIII	13	100.47	183.90	53	91.49	82.92	121	69.91	61.94	8	70.36	52.83	195	77.83	80.84
	H. heidelbergensis	XVII	18	67.04	50.98	31	121.13	87.00	31	77.74	76.37	19	108.77	92.94	99	95.34	81.43
	H. heidelbergensis	XIX	32	72.74	48.34	59	92.64	111.13	61	51.00	56.42	39	73.57	55.46	191	72.11	77.76
	H. heidelbergensis	XX	21	132.57	123.63	105	95.63	82.56	23	51.56	51.58	59	99.15	102.17	208	95.49	92.01
	H. heidelbergensis	XXII	14	34.55	17.63	21	106.74	94.30	5	45.52	22.39	45	79.87	101.77	85	77.03	90.55
	H. heidelbergensis	XXVI	57	139.72	122.09	23	119.42	122.80	55	78.89	65.55	58	91.10	87.81	193	105.35	101.04
	H. heidelbergensis	A13	45	156.52	179.11	47	110.20	105.70	48	136.19	175.05	83	102.02	105.51	223	122.10	140.49
	H. heidelbergensis	A21	12	108.95	203.40	63	71.44	79.54	54	107.68	143.79	47	75.80	99.96	176	86.15	117.71
	H. heidelbergensis	A40	10	192.66	145.59	21	223.58	220.58	11	64.10	65.56	7	37.71	29.73	49	154.91	177.50
	H. heidelbergensis	A54	43	88.35	93.55	11	147.84	191.50	33	93.63	77.42	49	85.79	78.26	136	93.52	96.48
	H. heidelbergensis	A69	19	68.55	32.37	4	109.62	118.55	13	71.99	46.18	11	68.58	48.28	47	73.01	50.19
	H. heidelbergensis	A7	56	85.04	75.34	9	50.46	36.27	17	88.31	69.95	81	70.15	76.01	163	76.07	73.66
	H. heidelbergensis	PN1	69	98.34	87.91	119	87.63	77.30	88	85.33	87.23	58	74.00	85.17	334	86.87	83.56
	H. heidelbergensis	PN5	60	94.37	89.40	8	91.22	74.91	16	147.31	196.97	65	90.47	98.91	149	98.18	109.13
	H. heidelbergensis	PN7	42	77.46	69.23	33	100.03	116.14	120	51.26	43.40	11	117.52	112.97	206	67.95	72.52
	H. heidelbergensis	PN12	50	109.11	130.30	13	69.83	40.15	16	100.37	130.23	34	96.80	99.02	113	99.65	113.6
	H. heidelbergensis	PN20	9	100.18	112.41	83	124.63	130.55	72	80.72	76.51	4	94.23	76.20	168	103.78	109.62
	H. heidelbergensis	BH1	60	90.10	80.41	15	94.68	75.40	16	72.64	60.45	65	96.62	160.76	156	91.47	118.53
	H. neanderthalensis	CF-1	4	153.63	103.02	47	140.05	131.39	10	325.56	195.58	33	124.03	167.48	94	154.74	160.67
	H. neanderthalensis	SDR-007d	27	83.83	71.45	91	93.35	98.18	94	71.27	118.83	12	49.38	70.40	224	80.58	103.81
	H. neanderthalensis	SDR-012	19	76.08	61.71	17	65.01	42.58	52	100.07	83.07	7	50.15	44.63	95	85.32	72.20
	H. neanderthalensis	SP-29	7	129.89	223.57	12	166.26	163.52	26	50.37	51.46	9	47.74	37.98	54	85.99	123.53
	H. neanderthalensis	SP59	34	98.73	131.56	15	159.48	149.23	57	122.98	150.37	36	88.48	86.38	142	112.28	132.54
	H. neanderthalensis	FB	111	84.01	103.13	30	147.58	166.36	75	65.91	77.20	24	57.77	47.75	240	83.68	104.87
